# Supplementary material for: BCG epidemiology supports its protection against COVID-19? A word of caution
Source: PLoS One. 2020 Oct 7;15(10):e0240203. doi: 10.1371/journal.pone.0240203 (PMC7540851; doi:10.1371/journal.pone.0240203)
Supplement: S1 File — (XLSX) [file pone.0240203.s001.xlsx]

## Sheet: Content
Supplement to Szigeti et al.: BCG epidemiology supports its protections against COVID-19? A word of caution
Content:
Table 1: Basic data on the April 3, 2020
Table 2: Basic data on the May 15, 2020

## Sheet: Table 1
Country	total cases	total deaths	cases/1m	deaths/1m	deaths/case	1st confirmed case date	days	dpc/days	BCG before 1980	BCG introduced	Colonizers	Population density	Median age	Urban population %	Air passengers
USA	270062	6927	816	21	0.0257353	2020-01-21	73	0.000352538	n		n	36	38.3	82.2	889022000
Italy	119827	14681	1982	243	0.122603	2020-01-31	63	0.00194609	n		n	206	47.3	69.5	27630435
Spain	117710	11009	2518	235	0.093328	2020-02-01	62	0.00150529	y	1965	y	94	44.9	80.3	80672105
Germany	90964	1234	1086	15	0.0138122	2020-01-28	66	0.000209275	y	1961	y	240	45.7	76.3	109796202
China	81620	3322	57	2	0.0350877	2019-12-31	94	0.000373274	y		n	153	38.4	60.8	611439830
France	64338	6507	986	100	0.10142	2020-01-25	69	0.00146985	y	1950	y	119	42.3	81.5	70188028
Iran	53183	3294	633	39	0.0616114	2020-02-20	43	0.00143282	n	1984	n	52	32	75.5	25604871
UK	38168	3605	562	53	0.094306	2020-01-31	63	0.00149692	y	1953	y	281	40.5	83.2	165388610
Turkey	20921	425	248	5	0.0201613	2020-02-26	37	0.0005449	y	1960	n	110	31.5	75.7	115595495
Switzerland	19606	591	2265	68	0.0300221	2020-03-12	22	0.00136464	y	1952	n	219	43.1	74.1	28857994
Belgium	16770	1143	1447	99	0.0684174	2020-02-04	59	0.00115962	n		y	383	41.9	98.3	13639487
Netherlands	15723	1487	918	87	0.0947712	2020-02-28	35	0.00270775	n		y	508	43.3	92.5	43996044
Canada	12375	208	328	6	0.0182927	2020-01-26	68	0.00026901	n		n	4	41.1	81.3	89380000
Austria	11506	168	1278	19	0.014867	2020-02-26	37	0.00040181	y	1952	n	109	43.5	57.3	12935505
S. Korea	10062	174	196	3	0.0153061	2020-01-20	74	0.000206839	y	1970	n	527	43.7	81.8	88157579
Portugal	9886	246	970	24	0.0247423	2020-03-03	31	0.000798138	y		y	111	46.2	66.5	17367956
Brazil	8261	344	39	2	0.0512821	2020-02-26	37	0.001386	y	1976	n	25	33.5	87.6	102109977
Israel	7428	40	858	5	0.00582751	2020-02-22	41	0.000142134	y	1955	n	400	30.5	93.2	7404373
Sweden	6131	358	607	35	0.0576606	2020-02-01	62	0.00093001	y	1940	n	25	41.1	88.2	11623925
Norway	5370	59	991	11	0.0110999	2020-01-25	69	0.000160868	y	1950	n	15	39.8	83.4	12277222
Australia	5350	28	210	1	0.0047619	2020-02-27	36	0.000132275	y		n	3	37.9	85.9	75667645
Ireland	4273	120	865	24	0.0277457	2020-03-01	33	0.000840778	y	1950	n	72	38.2	63	167598633
Russia	4149	34	28	0.2	0.00714286	2020-03-02	32	0.000223214	y	1953	n	9	39.6	73.7	99327311
Czechia	4091	53	382	5	0.013089	2020-02-01	62	0.000211113	y		n	139	43.2	73.5	5727200
Denmark	3757	139	649	24	0.03698	2020-03-04	30	0.00123267	y	1948	n	137	42.3	88.2	6428701
Chile	3737	22	195	1	0.00512821	2020-02-27	36	0.00014245	y	1946	n	26	35.3	84.8	19517185
Ecuador	3368	145	191	8	0.0418848	2020-03-01	33	0.00126924	y		n	71	27.9	63	5365261
Malaysia	3333	53	103	2	0.0194175	2020-01-25	69	0.000281413	y		n	99	30.3	78.4	60481772
Poland	3266	65	86	2	0.0232558	2020-03-04	30	0.000775194	y	1955	n	124	41.7	60.2	9277538
Romania	3183	133	165	7	0.0424242	2020-03-01	33	0.00128558	y	1928	n	84	43.2	54.6	4908235
Philippines	3018	136	28	1	0.0357143	2020-01-30	64	0.000558036	y		n	368	25.7	47.5	43080118
Pakistan	2684	40	12	0.2	0.0166667	2020-03-01	33	0.000505051	y		n	287	22.8	35.1	6880637
Japan	2617	63	21	0.5	0.0238095	2020-01-15	79	0.000301386	y	1942	n	347	48.4	91.8	126387527
Luxembourg	2612	31	4173	50	0.0119818	2020-03-01	33	0.000363084	y		n	242	39.7	88.2	2099102
India	2567	72	2	0.05	0.025	2020-01-30	64	0.000390625	y	1948	n	464	28.4	35	164035637
Saudi Arabia	2039	25	59	0.7	0.0118644	2020-03-03	31	0.000382723	y	1968	n	16	31.8	84	3.91417e+07
Indonesia	1986	181	7	0.7	0.1	2020-03-02	32	0.003125	n	1999	n	151	29.7	56.4	115154100
Thailand	1978	19	28	0.3	0.0107143	2020-01-13	81	0.000132275	y	1977	n	137	40.1	51.1	76053042
Finland	1615	20	291	4	0.0137457	2020-01-30	64	0.000214777	y	1941	n	18	43.1	86.1	13364839
Greece	1613	62	155	6	0.0387097	2020-03-01	33	0.00117302	y		n	81	45.6	84.9	15125933
Peru	1595	61	48	2	0.0416667	2020-03-07	27	0.00154321	y	1945	n	26	31	79.1	17758527
Mexico	1510	50	12	0.4	0.0333333	2020-03-01	33	0.0010101	y	1951	n	66	29.2	83.8	64569640
South Africa	1505	9	25	0.2	0.008	2020-03-06	28	0.000285714	y	1973	n	49	27.6	66.7	23921748
Dominican Republic	1488	68	137	6	0.0437956	2020-03-02	32	0.00136861	y		n	225	28	84.5	11903
Serbia	1476	39	169	4	0.0236686	2020-03-07	27	0.000876616	y	1948	n	100	41.6	56.2	2262703
Panama	1475	37	342	9	0.0263158	2020-03-09	25	0.00105263	y		n	58	29.7	68	12939350
Iceland	1364	4	3997	12	0.00300225	2020-03-01	33	9.09773e-05	n		n	3	37.5	94.4	7819740
Argentina	1265	39	28	0.9	0.0321429	2020-03-04	30	0.00107143	y		n	17	31.5	92.8	18081937
UAE	1264	9	128	0.9	0.00703125	2020-01-27	67	0.000104944	y		n	118	32.6	86.4	95533069
Algeria	1171	105	27	2	0.0740741	2020-03-01	33	0.00224467	y		n	18	28.5	72.9	6442442
Colombia	1161	19	23	0.4	0.0173913	2020-03-07	27	0.000644122	y	1960	n	46	31.3	80.4	33704037
Singapore	1114	5	190	0.9	0.00473684	2020-01-24	70	6.76692e-05	y	1950	n	8358	42.2	100	40401515
Croatia	1079	8	263	2	0.00760456	2020-03-01	33	0.000230441	y	1948	n	73	44.3	57.7	2093577
Qatar	1075	3	373	1	0.00268097	2020-03-01	33	8.12414e-05	y		n	248	32.2	96.2	29178923
Ukraine	1072	27	25	0.6	0.024	2020-03-04	30	0.0008	y	1970	n	75	41.2	69.4	7854842
Egypt	985	66	10	0.6	0.06	2020-03-01	33	0.00181818	y		n	103	24.6	43	12340832
Estonia	961	12	724	9	0.0124309	2020-03-01	33	0.000376695	y		n	31	42.4	67.9	31981
Slovenia	934	20	449	10	0.0222717	2020-03-05	29	0.00076799	y	1947	n	103	44.5	55.2	1094762
New Zealand	868	1	180	0.2	0.00111111	2020-03-01	33	3.367e-05	y	1976	n	18	38	86.9	17249049
Hong Kong	845	4	113	0.5	0.00442478	2020-01-23	71	6.23208e-05	y	1952	n	7140	44.8	100	47101822
Iraq	820	54	20	1	0.05	2020-02-22	41	0.00121951	y		n	93	21	73.1	2075065
Morocco	761	47	21	1	0.047619	2020-03-03	31	0.0015361	y		n	83	29.5	63.8	8132917
Armenia	736	7	248	2	0.00806452	2020-03-01	33	0.000244379	n	1998	n	104	35.4	62.8	45000
Lithuania	696	9	256	3	0.0117188	2020-02-28	35	0.000334821	y		n	43	45.1	71.3	26031
Bahrain	672	4	395	2	0.00506329	2020-02-21	42	0.000120555	y	1953	n	2239	32.5	89.3	5877003
Hungary	623	26	64	3	0.046875	2020-03-04	30	0.0015625	y	1953	n	107	43.3	71.7	31226848
Moldova	591	8	147	2	0.0136054	2020-03-07	27	0.000503905	y		n	123	37.6	42.7	1135999
Bosnia and Herzegovina	579	17	176	5	0.0284091	2020-03-05	29	0.000979624	y	1950	n	64	43.1	52.3	7071

## Sheet: Table 2
Countr	Total cases	Total deaths	deaths/1m	BCG before 1980	BCG introduced	Colonizers	death/case	1st confirmed case	days	dpc/days	Population density	Median age	Urban population %	Air passengers
USA	1457593	86912	262.77	No		No	0.0596271	2020-01-21	115	0.000518496	36	38.3	82.2	889022000
Spain	272646	27321	584.375	Yes	1965	Colonizer	0.100207	2020-02-01	104	0.000963528	94	44.9	80.3	80672105
Russia	262843	2418	16.57	Yes	1953	No	0.00919941	2020-03-02	74	0.000124316	9	39.6	73.7	99327311
UK	233151	33614	495.487	Yes	1953	Colonizer	0.144173	2020-01-31	105	0.00137307	281	40.5	83.2	165388610
Italy	223096	31368	518.712	No		No	0.140603	2020-01-31	105	0.00133908	206	47.3	69.5	27630435
Brazil	203165	13999	65.9197	Yes	1976	No	0.0689046	2020-02-26	79	0.00087221	25	33.5	87.6	102109977
France	178870	27425	420.273	Yes	1950	Colonizer	0.153324	2020-01-25	111	0.00138129	119	42.3	81.5	70188028
Germany	174975	7928	94.6628	Yes	1961	Colonizer	0.0453093	2020-01-28	108	0.000419531	240	45.7	76.3	109796202
Turkey	144749	4007	47.5777	Yes	1960	No	0.0276824	2020-02-26	79	0.00035041	110	31.5	75.7	115595495
Iran	114533	6854	81.7403	No	1984	No	0.059843	2020-02-20	85	0.000704035	52	32	75.5	25604871
China	82933	4633	3.21887	Yes	1949	No	0.0558644	2019-12-31	136	0.000410767	153	38.4	60.8	611439830
India	82103	2649	1.92203	Yes	1948	No	0.0322644	2020-01-30	106	0.000304381	464	28.4	35	164035637
Peru	80604	2267	68.883	Yes	1945	No	0.0281252	2020-03-07	69	0.000407611	26	31	79.1	17758527
Canada	73401	5472	145.149	No		No	0.0745494	2020-01-26	110	0.000677722	4	41.1	81.3	89380000
Belgium	54288	8903	768.614	No		Colonizer	0.163996	2020-02-04	101	0.00162372	383	41.9	98.3	13639487
Saudi Arabia	46869	283	8.1459	Yes	1968	No	0.00603811	2020-03-03	73	8.27138e-05	16	31.8	84	3.91417e+07
Netherlands	43481	5590	326.327	No		Colonizer	0.128562	2020-02-28	77	0.00166964	508	43.3	92.5	43996044
Mexico	42595	4477	34.7713	Yes	1951	No	0.105106	2020-03-01	75	0.00140142	66	29.2	83.8	64569640
Pakistan	37218	803	3.64487	Yes		No	0.0215756	2020-03-01	75	0.000287674	287	22.8	35.1	6880637
Chile	37040	368	19.2722	Yes	1946	No	0.00993521	2020-02-27	78	0.000127374	26	35.3	84.8	19517185
Ecuador	30.502	2338	132.786	Yes		No	0.0766507	2020-03-01	75	0.00102201	71	27.9	63	5365261
Switzerland	30463	1872	216.505	Yes	1952	No	0.0614516	2020-03-12	64	0.000960181	219	43.1	74.1	28857994
Sweden	28582	3529	349.712	Yes	1940	No	0.123469	2020-02-01	104	0.0011872	25	41.1	88.2	11623925
Portugal	28319	1184	116.074	Yes		Colonizer	0.0418094	2020-03-03	73	0.000572731	111	46.2	66.5	17367956
Qatar	28272	14	4.87039	Yes		No	0.00049519	2020-03-01	75	6.60253e-06	248	32.2	96.2	29178923
Singapore	26891	21	3.59319	Yes	1950	No	0.00078093	2020-01-24	112	6.97259e-06	8358	42.2	100	40401515
Belarus	26772	151	15.9793	Yes		No	0.00564022	2020-02-28	77	7.32496e-05	47	40.3	79.2	2760168
Ireland	23827	1506	305.443	Yes	1950	No	0.0632056	2020-03-01	75	0.000842741	72	38.2	63	167598633
UAE	21084	208	21.064	Yes		No	0.0098653	2020-01-27	109	9.05073e-05	118	32.6	86.4	95533069
Bangladesh	18863	283	1.72062	Yes	1979	No	0.0150029	2020-03-08	68	0.000220631	1265	27.6	39.4	5984155
Poland	17615	883	23.3278	Yes	1955	No	0.0501277	2020-03-04	72	0.000696219	124	41.7	60.2	9277538
Ukraine	17330	476	10.8761	Yes	1970	No	0.0274668	2020-03-04	72	0.000381484	75	41.2	69.4	7854842
Israel	16579	265	30.6804	Yes	1955	No	0.0159841	2020-02-22	83	0.000192579	400	30.5	93.2	7404373
Romania	16247	1053	54.6919	Yes	1928	No	0.064812	2020-03-01	75	0.00086416	84	43.2	54.6	4908235
Japan	16120	697	5.50882	Yes	1942	No	0.0432382	2020-01-15	121	0.000357341	347	48.4	91.8	126387527
Austria	16058	626	69.5571	Yes	1952	No	0.0389837	2020-02-26	79	0.000493464	109	43.5	57.3	12935505
Indonesia	16006	1043	3.81849	No	1999	No	0.0651631	2020-03-02	74	0.000880582	151	29.7	56.4	115154100
Colombia	13610	525	10.3322	Yes	1960	No	0.0385746	2020-03-07	69	0.000559052	46	31.3	80.4	33704037
South Africa	12739	238	4.01959	Yes	1973	No	0.0186828	2020-03-06	70	0.000266897	49	27.6	66.7	23921748
Kuwait	11975	88	20.6468	Yes	1969	No	0.00734864	2020-02-24	81	9.0724e-05	240	36.8	100	6464847
Philippines	11876	790	7.222	Yes		No	0.0665207	2020-01-30	106	0.000627554	368	25.7	47.5	43080118
Dominican Republic	11320	422	38.9525	Yes		No	0.0372792	2020-03-02	74	0.000503772	225	28	84.5	11903
S. Korea	11018	260	5.07182	Yes	1970	No	0.0235977	2020-01-20	116	0.000203429	527	43.7	81.8	88157579
Egypt	10829	571	5.59404	Yes		No	0.0527288	2020-03-01	75	0.00070305	103	24.6	43	12340832
Denmark	10713	537	92.7524	Yes	1948	No	0.050126	2020-03-04	72	0.000696195	137	42.3	88.2	6428701
Serbia	10374	224	25.6243	Yes	1948	No	0.0215924	2020-03-07	69	0.000312934	100	41.6	56.2	2262703
Panama	9118	260	60.3853	Yes		No	0.028515	2020-03-09	67	0.000425597	58	29.7	68	12939350
Czechia	8351	293	27.3666	Yes	1953	No	0.0350856	2020-02-01	104	0.000337362	139	43.2	73.5	5727200
Norway	8196	232	42.838	Yes	1950	No	0.0283065	2020-01-25	111	0.000255013	15	39.8	83.4	12277222
Argentina	7134	353	7.8198	Yes		No	0.0494814	2020-03-04	72	0.000687241	17	31.5	92.8	18081937
Australia	7019	98	3.84903	Yes	1950	No	0.0139621	2020-02-27	78	0.000179001	3	37.9	85.9	75667645
Malaysia	6819	112	3.46629	Yes		No	0.0164247	2020-01-25	111	0.00014797	99	30.3	78.4	60481772
Morocco	6607	190	5.15562	Yes		No	0.0287574	2020-03-03	73	0.000393937	83	29.5	63.8	8132917
Algeria	6442	529	12.0931	Yes		No	0.0821174	2020-03-01	75	0.0010949	18	28.5	72.9	6442442
Bahrain	6198	10	5.90662	Yes	1953	No	0.00161342	2020-02-21	84	1.92074e-05	2239	32.5	89.3	5877003
Finland	6145	287	51.8085	Yes	1941	No	0.0467046	2020-01-30	106	0.00044061	18	43.1	86.1	13364839
Kazakhstan	5689	34	1.81361	Yes	1965	No	0.00597645	2020-03-13	63	9.48642e-05	7	30.7	57.7	7143797
Afghanistan	5639	136	3.50446	Yes		No	0.0241178	2020-02-24	81	0.00029775	60	18.4	25.4	1722612
Moldova	5553	194	48.0778	Yes		No	0.0349361	2020-03-07	69	0.00050632	123	37.6	42.7	1135999
Ghana	5530	24	0.774585	Yes	1978	No	0.00433996	2020-03-12	64	6.78119e-05	137	21.5	56.7	467438
Nigeria	5162	167	0.812928	No	1991	No	0.0323518	2020-02-28	77	0.000420153	226	18.1	52	8169192
Oman	4341	19	3.73388	Yes		No	0.00437687	2020-02-24	81	5.40355e-05	16	30.6	87	10438241
Armenia	4044	52	17.5525	No	1998	No	0.0128586	2020-03-01	75	0.000171447	104	35.4	62.8	45000
Luxembourg	3915	103	164.902	Yes		No	0.0263091	2020-03-01	75	0.000350788	242	39.7	88.2	2099102
Hungary	3417	442	45.7396	Yes	1953	No	0.129353	2020-03-04	72	0.00179657	107	43.3	71.7	31226848
Bolivia	3372	152	13.0451	Yes		No	0.0450771	2020-03-10	66	0.000682986	11	25.6	69.3	4122113
Iraq	3143	115	2.86795	Yes		No	0.0365892	2020-02-22	83	0.000440834	93	21	73.1	2075065
Thailand	3025	56	0.802547	Yes	1977	No	0.0185124	2020-01-13	123	0.000150507	137	40.1	51.1	76053042
Cameroon	2954	139	5.25439	Yes		No	0.0470548	2020-03-06	70	0.000672212	56	18.7	56.3	265136
Azerbaijan	2879	35	3.45601	Yes		No	0.012157	2020-02-28	77	0.000157883	123	32.2	56.2	2279546
Greece	2770	156	14.9579	Yes		No	0.0563177	2020-03-01	75	0.000750903	81	45.6	84.9	15125933
Uzbekistan	2652	11	0.329295	Yes	1937	No	0.00414781	2020-03-15	61	6.79969e-05	79	27.8	50.1	3056558
Guinea	2473	15	1.14654	Yes		No	0.00606551	2020-03-13	63	9.62779e-05	53	18	38.6	58500
Honduras	2318	133	13.4567	Yes		No	0.057377	2020-03-11	65	0.000882724	89	24.3	57.3	411989
Croatia	2221	94	22.8802	Yes	1948	No	0.0423233	2020-03-01	75	0.00056431	73	44.3	57.7	2093577
Bosnia and Herzegovina	2218	122	37.1576	Yes	1950	No	0.0550045	2020-03-05	71	0.000774711	64	43.1	52.3	7071
Senegal	2189	23	1.37871	No	1986	No	0.0105071	2020-03-02	74	0.000141988	87	18.5	49.4	21038
Bulgaria	2138	102	14.6662	Yes	1951	No	0.0477081	2020-03-07	69	0.000691422	64	44.6	75.6	1022645
Ivory Coast	1971	24	0.912979	Yes		No	0.0121766	2020-03-11	65	0.000187332	83	18.9	51.3	779482
Cuba	1830	79	6.97419	Yes	1942	No	0.0431694	2020-03-11	65	0.000664145	106	42.2	78.3	560754
Sudan	1818	90	2.05912	Yes	1976	No	0.049505	2020-03-13	63	0.000785793	25	19.7	35	269958
Iceland	1802	10	29.3291	No		No	0.00554939	2020-03-01	75	7.39919e-05	3	37.5	94.4	7819740
Estonia	1758	62	46.7423	Yes		No	0.0352673	2020-03-01	75	0.000470231	31	42.4	67.9	31981
North Macedonia	1723	95	45.5989	Yes	1950	No	0.0551364	2020-02-26	79	0.000697929	83	39.1	58.6	86868
Guatemala	1518	29	1.62277	Yes		No	0.0191041	2020-03-13	63	0.000303239	167	22.9	51.8	145795
Lithuania	1511	54	19.8036	Yes		No	0.0357379	2020-02-28	77	0.000464129	43	45.1	71.3	26031
New Zealand	1498	21	4.35942	Yes	1976	No	0.0140187	2020-03-01	75	0.000186916	18	38	86.9	17249049
Slovakia	1480	27	4.94568	Yes	1953	No	0.0182432	2020-03-06	70	0.000260618	114	41.2	53.7	7925
Slovenia	1464	103	49.5454	Yes	1947	No	0.0703552	2020-03-05	71	0.000990918	103	44.5	55.2	1094762
Somalia	1284	53	3.34789	Yes		No	0.0412773	2020-03-16	60	0.000687954	25	16.7	46.8	4486
Djibouti	1284	3	3.04232	Yes		No	0.00233645	2020-03-18	58	4.02836e-05	43	26.6	79	130500
DRC	1242	50	0.560699	Yes		No	0.0402576	2020-03-10	66	0.000609964	40	17	45.6	932043
El Salvador	1210	23	3.54828	Yes	1970	No	0.0190083	2020-03-19	57	0.000333478	313	27.6	73.4	2545105
Mayotte	1210	16	58.8445	Yes		No	0.0132231	2020-03-14	62	0.000213276	728	20.1	45.8	N.A.
Kyrgyzstan	1111	14	2.15062	Yes		No	0.0126013	2020-03-18	58	0.000217263	34	26	35.6	709198
Gabon	1104	10	4.5076	Yes		No	0.00905797	2020-03-13	63	0.000143777	9	22.5	87.1	77320
Hong Kong	1052	4	0.53411	Yes	1952	No	0.00380228	2020-01-23	113	3.36485e-05	7140	44.8	100	47101822
Tunisia	1032	45	3.81277	Yes	1928	No	0.0436047	2020-03-02	74	0.000589252	76	32.8	70.1	4274199
